# Supplementary material for: Active Flavonoids from Colubrina greggii var. greggii S. Watson against Clinical Isolates of Candida spp
Source: Molecules. 2021 Sep 23;26(19):5760. doi: 10.3390/molecules26195760 (PMC8510013; doi:10.3390/molecules26195760)
Supplement: Supplementary file 1 [file molecules-26-05760-s001.zip]

Archive with 1 entries (1 files):
- molecules-1340591-supplementary.pdf
